# Supplementary material for: Comparative Geometrical Analysis of Leucine-Rich Repeat Structures in the Nod-Like and Toll-Like Receptors in Vertebrate Innate Immunity
Source: Biomolecules. 2015 Aug 18;5(3):1955–78. doi: 10.3390/biom5031955 (PMC4598782; doi:10.3390/biom5031955)
Supplement: Supplementary File 1 [file biomolecules-05-01955-s001.zip]

Archive with 6 entries (5 files):
- biomolecules-94696-supplementary-publish/
- biomolecules-94696-supplementary-publish/Suppl_Figure_S1.docx
- biomolecules-94696-supplementary-publish/Suppl_Table_S1.xlsx
- biomolecules-94696-supplementary-publish/Suppl_Table_S2.xlsx
- biomolecules-94696-supplementary-publish/Suppl_Table_S3.xlsx
- biomolecules-94696-supplementary-publish/Suppl_Table_S4.xlsx
