# Supplementary material for: Comparative Geometrical Analysis of Leucine-Rich Repeat Structures in the Nod-Like and Toll-Like Receptors in Vertebrate Innate Immunity
Source: Biomolecules. 2015 Aug 18;5(3):1955–78. doi: 10.3390/biom5031955 (PMC4598782; doi:10.3390/biom5031955)
Supplement: Supplementary File 1 [file biomolecules-05-01955-s001.zip › biomolecules-94696-supplementary-publish/Suppl_Table_S1.xlsx]

## Sheet: TLR and NLR (2)
Table 1. Helical parameters of all known LRR structures in NLRs and TLRs
Protein Number	PDB Number	LRR class	Protein	n	LRRs	P (Å)	Dz (Å)	Δf (º)	N	R (Å)	Error (Å)	p (Å)	RMSDc	PDB & chain	Chain Number	Oligomerization	Ligand/Comments	Resolution
1	1	RI-like	Human NLRP1	7	1 → 7	4.84	0.192598	14.3255	25.13	20.09	0.03	0.03		4IM6	1		791-990/1473	1.65
2	2	RI-like	NLRX1	8	1 → 8	8.48	0.277487	11.7801	30.56	24.1	0.08	0.08	0.22	3UN9_A	2	Trimer	RNA-binding element (UNP residues 629-975)	2.65
		RI-like	NLRX1	8	1 → 8	-6.31	-0.205003	11.6959	30.78	24.28	0.08	0.08	0.22	3UN9_B	3			"
		RI-like	NLRX1	8	1 → 8	10.06	0.318556	11.3996	31.58	24.84	0.09	0.09	0.25	3UN9_C	4			"
3	3	RI-like	Mouse NLRC4	16	1 → 16	33.56	1.66303	17.8394	20.18	15.25	0.39	0.41	2.5	4KXF_B	5	Octamer	1024aa	3.2
		RI-like	Mouse NLRC4	16	1 → 6	16.95	0.578301	12.2825	29.31	22.88	0.13	0.13		4KXF_B				"
		RI-like	Mouse NLRC4	16	7 → 16	22.2	1.21777	19.7477	18.23	14.34	0.17	0.17		4KXF_B				"
		RI-like	Mouse NLRC4	16	1 → 16	33.21	1.62954	17.6644	20.38	15.38	0.38	0.41		4KXF_D	6			"
		RI-like	Mouse NLRC4	16	1 → 6	52.67	1.97636	13.5084	26.65	19.33	0.11	0.11		4KXF_D				"
		RI-like	Mouse NLRC4	16	7 → 16	21.92	1.19585	19.6399	18.33	14.37	0.18	0.18		4KXF_D				"
		RI-like	Mouse NLRC4	16	1 → 16	33.98	1.69392	17.9462	20.06	15.04	0.38	0.42		4KXF_F	7			"
		RI-like	Mouse NLRC4	16	1 → 6	41.69	1.52543	13.1723	27.33	20.5	0.11	0.11		4KXF_F				"
		RI-like	Mouse NLRC4	16	7 → 16	19.75	1.07923	19.6721	18.3	14.37	0.18	0.18		4KXF_F				"
		RI-like	Mouse NLRC4	16	1 → 16	34.14	1.70189	17.9462	20.06	15.04	0.38	0.41		4KXF_H	8			"
		RI-like	Mouse NLRC4	16	1 → 6	44.39	1.65696	13.4378	26.79	19.87	0.14	0.14		4KXF_H				"
		RI-like	Mouse NLRC4	16	7 → 16	22.21	1.20379	19.5122	18.45	14.39	0.19	0.19		4KXF_H				"
		RI-like	Mouse NLRC4	16	1 → 16	33.95	1.70775	18.1087	19.88	15	0.4	0.45		4KXF_K	9			"
		RI-like	Mouse NLRC4	16	1 → 6	-14.18	-0.48297	12.2616	29.36	23.07	0.09	0.1		4KXF_K				"
		RI-like	Mouse NLRC4	16	7 → 16	17.58	0.998864	20.4545	17.6	14.13	0.23	0.24		4KXF_K				"
		RI-like	Mouse NLRC4	16	1 → 16	35.6	1.75542	17.7515	20.28	15.15	0.33	0.35		4KXF_L	10			"
		RI-like	Mouse NLRC4	16	1 → 6	51.04	1.87578	13.2304	27.21	19.9	0.13	0.13		4KXF_L				"
		RI-like	Mouse NLRC4	16	7 → 16	18.93	1.01338	19.2719	18.68	14.81	0.25	0.25		4KXF_L				"
		RI-like	Mouse NLRC4	16	1 → 16	32.82	1.6874	18.509	19.45	14.67	0.25	0.28		4KXF_N	11			"
		RI-like	Mouse NLRC4	16	1 → 6	69.67	3.06511	15.8381	22.73	13.93	0.17	0.17		4KXF_N				"
		RI-like	Mouse NLRC4	16	7 → 16	17.97	0.991722	19.8675	18.12	14.46	0.21	0.22		4KXF_N				"
		RI-like	Mouse NLRC4	16	1 → 16	32.12	1.58227	17.734	20.3	15.4	0.24	0.26		4KXF_P	12			"
		RI-like	Mouse NLRC4	16	1 → 6	-1.86	-0.0579078	11.208	32.12	25.44	0.12	0.12		4KXF_P				"
		RI-like	Mouse NLRC4	16	7 → 16	18.74	0.988918	18.9974	18.95	14.95	0.19	0.2		4KXF_P				"
4	5	Typical	Human TLR3	25	1 → 25	5.33	0.161222	10.8893	33.06	26.54	0.21	0.23	1.16	1ZIW_A	13	Monomer	Free	2.1
		Typical	HumanTLR3	25	1 → 12	-9.56	-0.332985	12.5392	28.71	23.13	0.08	0.09	0.31	1ZIW_A				"
		Typical	HumanTLR3	25	13 → 25	29.86	1.0081	12.154	29.62	23.58	0.09	0.09	0.45	1ZIW_A				"
	6	Typical	HumanTLR3	25	1 → 25	6.02	0.180564	10.7978	33.34	27.41	0.22	0.24	1.23	2A0Z	14	Monomer	Free	2.4
		Typical	HumanTLR3	25	1 → 12	-12.6	-0.438261	12.5217	28.75	23.69	0.08	0.08		2A0Z				"
		Typical	Human TLR3	25	13 → 25	11000	1.05358	12.0563	29.86	24.31	0.09	0.09		2A0Z				"
	7	Typical	Human TLR3	25	1 → 25	3.22	0.099016	11.0701	32.52	26.09	0.22	0.23	1.17	3ULU	15	Monomer	Six Fabs complex	3.52
		Typical	HumanTLR3	25	1 → 12	-11.95	-0.427549	12.8801	27.95	22.51	0.08	0.08		3ULU				"
		Typical	Human TLR3	25	13 → 25	18.58	0.613606	11.889	30.28	24.27	0.11	0.11		3ULU				"
	8	Typical	HumanTLR3	25	1 → 25	2.22	0.0676005	10.9622	32.84	26.46	0.17	0.18		3ULV	16	Monomer	Six Fab15 light chain	3.52
		Typical	HumanTLR3	25	1 → 12	-6.46	-0.218909	12.1993	29.51	23.82	0.09	0.1		3ULV			Six Fab15 light chain	3.52
		Typical	Human TLR3	25	13 → 25	23.9	0.803361	12.1008	29.75	23.89	0.07	0.07		3ULV				"
5	9	Typical	Mouse TLR3	25	1 → 25	6.39	0.196012	11.0429	32.6	26.49	0.16	0.2	1.1	3CIG	17	Monmer	Free	2.66
		Typical	Mouse TLR3	25	1 → 12	-9.96	-0.340048	12.2909	29.29	23.85	0.06	0.08		3CIG				"
		Typical	Mouse TLR3	25	13 → 25	36.96	1.25543	12.2283	29.44	23.42	0.13	0.14		3CIG				"
	10	Typical	Mouse TLR3	25	1 → 25	7.61	0.236777	11.201	32.14	25.73	0.26	0.29		3CIY_A	18	Dimer	dsRNA	3.41
		Typical	Mouse TLR3	25	1 → 12	7.83	0.269443	12.3882	29.06	23.13	0.07	0.12		3CIY_A				"
		Typical	Mouse TLR3	25	13 → 25	30.22	1.01409	12.0805	29.8	23.75	0.09	0.11		3CIY_A				"
		Typical	Mouse TLR3	25	1 → 25	6.24	0.190942	11.0159	32.68	26.24	0.17	0.19		3CIY_B	19	Dimer	dsRNA	3.41
		Typical	Mouse TLR3	25	1 → 12	11.47	0.382844	12.016	29.96	23.92	0.12	0.17		3CIY_B				"
		Typical	Mouse TLR3	25	13 → 25	30.94	0.992303	11.5459	31.18	24.82	0.08	0.1		3CIY_B				"
6	11	Typical	Human TLR8	27	1 → 27	3.13	0.105139	12.0927	29.77	24.06	0.21	0.23	1.23	3W3G_A	20	Dimer	Free, Dimeric	2.3
		Typical	Human TLR8	27	1 → 15	16.78	0.62988	13.5135	26.64	21.54	0.09	0.09	0.53	3W3G_A			Free, Dimeric	"
		Typical	Human TLR8	27	16 → 27	5.31	0.17783	12.0563	29.86	24.21	0.04	0.05	0.16	3W3G_A			Free, Dimeric	"
		Typical	Human TLR8	27	1 → 27	1.65	0.0552024	12.0442	29.89	24.12	0.21	0.23	1.2	3W3G_B	21		Free, Dimeric	"
		Typical	Human TLR8	27	1 → 15	21.39	0.79873	13.4429	26.78	21.49	0.08	0.09	0.6	3W3G_B			Free, Dimeric	"
		Typical	Human TLR8	27	16 → 27	12.52	0.406494	11.6883	30.8	24.91	0.02	0.03	0.13	3W3G_B			Free, Dimeric	"
	12	Typical	Human TLR8	27	1 → 27	1.72	0.057257	11.984	30.04	24.18	0.23	0.26	1.35	3W3J_A	22	Dimer	CL097 two molecul;es	2
		Typical	Human TLR8	27	1 → 15	25.16	0.951589	13.6157	26.44	21.16	0.12	0.14		3W3J_A			CL097 two molecules	"
		Typical	Human TLR8	27	16 → 27	5.13	0.166775	11.7035	30.76	24.85	0.05	0.06		3W3J_A			CL097 complex	"
		Typical	Human TLR8	27	1 → 27	2.44	0.0817147	12.0563	29.86	24.09	0.22	0.25	1.32	3W3J_B	23		CL097 complex	2
		Typical	Human TLR8	27	1 → 15	25.46	0.964394	13.6364	26.4	21.17	0.07	0.09		3W3J_B			CL097 complex	"
		Typical	Human TLR8	27	16 → 27	0.61	0.0195638	11.5459	31.18	25.3	0.06	0.07		3W3J_B			CL097 complex	"
	13	Typical	Human TLR8	27	1 → 27	0.9	0.0298805	11.9522	30.12	24.35	0.22	0.26	1.33	3W3K_A	24	Dimer	CL075 two molecules	"
		Typical	Human TLR8	27	1 → 15	26.73	1.01519	13.6726	26.33	21.16	0.08	0.1		3W3K_A				"
		Typical	Human TLR8	27	16 → 27	7.42	0.241851	11.734	30.68	24.84	0.05	0.06		3W3K_A				"
		Typical	Human TLR8	27	1 → 27	2.15	0.0714286	11.9601	30.1	24.26	0.23	0.27	1.41	3W3K_B	25		CL075 two molecules	"
		Typical	Human TLR8	27	1 → 15	26.75	1.02255	13.7615	26.16	20.98	0.13	0.15		3W3K_B				"
		Typical	Human TLR8	27	16 → 27	3.72	0.122772	11.8812	30.3	24.52	0.06	0.06		3W3K_B				"
	14	Typical	Human TLR8	27	1 → 27	1.28	0.0428524	12.0522	29.87	24.26	0.21	0.25	1.3	3W3M	26	Monomer	R848 complex (Crystal Form2)	2.7
	15	Typical	Human TLR8	27	1 → 27	1.45	0.0485762	12.0603	29.85	24.11	0.23	0.27	1.38	3W3L_A	27	Tetramer	R848 complex (Crystal Form1)	2.33
		Typical	Human TLR8	27	1 → 27	2.21	0.0740617	12.0643	29.84	24.12	0.37	0.43	1.45	3W3L_B	28		R848 complex (Crystal Form1)	2.33
		Typical	Human TLR8	27	1 → 27	0.84	0.0280187	12.008	29.98	24.19	0.23	0.27	1.38	3W3L_C	29		R848 complex (Crystal Form1)	2.33
		Typical	Human TLR8	27	1 → 27	1.7	0.0570087	12.0724	29.82	24.11	0.24	0.27	1.4	3W3L_D	30		R848 complex (Crystal Form1)	2.33
	16	Typical	Human TLR8	27	1 → 27	1.46	0.0488131	12.0361	29.91	24.14	0.26	0.3	1.52	3W3N_A	31	Dimer	R848 complex (Crystal Form3)	2.1
		Typical	Human TLR8	27	1 → 15	25.17	0.964368	13.7931	26.1	20.97	0.13	0.14		3W3N_A			R848 complex (Crystal Form3)	"
		Typical	Human TLR8	27	16 → 27	6.44	0.20984	11.7302	30.69	24.88	0.05	0.06		3W3N_A			R848 complex (Crystal Form3)	"
		Typical	Human TLR8	27	1 → 27	0.61	0.0204424	12.0643	29.84	24.08	0.24	0.27	1.39	3W3N_B	32		R848 complex (Crystal Form3)	2.1
		Typical	Human TLR8	27	1 → 15	25.36	0.971648	13.7931	26.1	20.96	0.08	0.09		3W3N_B			R848 complex (Crystal Form3)	"
		Typical	Human TLR8	27	16 → 27	4.38	0.143654	11.8071	30.49	24.63	0.05	0.06		3W3N_B			R848 complex (Crystal Form3)	"
	17	Typical	Human TLR8	27	1 → 27	2.24	0.082963	12.0684	29.83	24.19	0.25	0.28		3WN4_A	33	Monomer	DS-877 complex	1.81
		Typical	Human TLR8	27	1 → 15	24.66	1.644	13.6467	26.38	21.29	0.13	0.14		3WN4_A			"	"
		Typical	Human TLR8	27	16 → 27	-3.02	-0.251667	11.5385	31.2	25.39	0.06	0.06		3WN4_A			"	"
	18	Typical	Human TLR8	27	1 → 27	1.64	0.0548495	12.0401	29.9	24.24	0.2	0.23		4QC0_A	34	Dimer	Xg-1-236	2.1
		Typical	Human TLR8	27	1 → 15	24.14	0.901082	13.4378	26.79	21.57	0.07	0.08		4QC0_A		Dimer	Xg-1-236	2.1
		Typical	Human TLR8	27	16 → 27	-1.81	-0.058162	11.5681	31.12	25.38	0.06	0.06		4QC0_A		Dimer	Xg-1-236	2.1
		Typical	Human TLR8	27	1 → 27	1.38	0.0459847	11.996	30.01	24.36	0.24	0.27		4QC0_B	35	Dimer	Xg-1-236	2.1
		Typical	Human TLR8	27	1 → 15	25.47	0.972509	13.7457	26.19	21.17	0.07	0.08		4QC0_B		Dimer	Xg-1-236	2.1
		Typical	Human TLR8	27	16 → 27	1.12	0.0365535	11.7493	30.64	24.91	0.06	0.06		4QC0_B		Dimer	Xg-1-236	2.1
	19	Typical	Human TLR8	27	1 → 27	1.19	0.0397196	12.016	29.96	24.23	0.22	0.25		4QBZ_A	36	Dimer	Ds-802	2
		Typical	Human TLR8	27	1 → 15	25.27	0.958286	13.6519	26.37	21.21	0.08	0.1		4QBZ_A		Dimer	Ds-802	2
		Typical	Human TLR8	27	16 → 27	4.57	0.148811	11.7226	30.71	24.89	0.05	0.05		4QBZ_A		Dimer	Ds-802	2
		Typical	Human TLR8	27	1 → 27	1.44	0.048016	12.004	29.99	24.28	0.23	0.26		4QBZ_B	37	Dimer	Ds-802	2
		Typical	Human TLR8	27	1 → 15	24.47	0.923396	13.5849	26.5	21.34	0.08	0.09		4QBZ_B		Dimer	Ds-802	2
		Typical	Human TLR8	27	16 → 27	6.03	0.194453	11.6092	31.01	25.15	0.05	0.06		4QBZ_B		Dimer	Ds-802	2
	20	Typical	Human TLR8	27	1 → 27	4.81	0.160923	12.0442	29.89	24.13	0.19	0.23		4R0A_A	38	Monmer	Uridine Mononucleoside	1.9
		Typical	Human TLR8	27	1 → 15	24.23	0.907491	13.4831	26.7	21.53	0.13	0.14		4R0A_A			Uridine Mononucleoside	1.9
		Typical	Human TLR8	27	16 → 27	0.66	0.0224566	12.2491	29.39	23.76	0.09	0.1		4R0A_A			Uridine Mononucleoside	1.9
	21	Typical	Human TLR8	27	1 → 27	0.38	0.0126498	11.984	30.04	24.21	0.23	0.27		4R09_A		Tetramer	TLR8–ORN06S	2.62
		Typical	Human TLR8	27	1 → 15	25.98	0.988961	13.7038	26.27	21.03	0.07	0.09		4R09_A			TLR8–ORN06S	2.62
		Typical	Human TLR8	27	16 → 27	-8.17	-0.263719	11.6204	30.98	25.15	0.09	0.09		4R09_A			TLR8–ORN06S	2.62
		Typical	Human TLR8	27	1 → 27	0.76	0.0253672	12.016	29.96	24.18	0.23	0.27		4R09_B	39		TLR8–ORN06S	2.62
		Typical	Human TLR8	27	1 → 15	26.95	1.02549	13.6986	26.28	21.07	0.11	0.13		4R09_B			TLR8–ORN06S	2.62
		Typical	Human TLR8	27	16 → 27	1.29	0.0421431	11.7609	30.61	24.83	0.06	0.06		4R09_B			TLR8–ORN06S	2.62
		Typical	Human TLR8	27	1 → 27	0.37	0.0123663	12.0321	29.92	24.19	0.24	0.29		4R09_C	40		TLR8–ORN06S	2.62
		Typical	Human TLR8	27	1 → 15	28.14	1.08733	13.9104	25.88	20.71	0.08	0.09		4R09_C			TLR8–ORN06S	2.62
		Typical	Human TLR8	27	16 → 27	6.63	0.21695	11.7801	30.56	24.84	0.05	0.06		4R09_C			TLR8–ORN06S	2.62
		Typical	Human TLR8	27	1 → 27	0.2	0.00835771	15.0439	29.93	24.16	0.22	0.26		4R09_D	41		TLR8–ORN06S	2.62
		Typical	Human TLR8	27	1 → 15	26.8	1.0194	13.6934	26.29	21.08	0.07	0.09		4R09_D			TLR8–ORN06S	2.62
		Typical	Human TLR8	27	16 → 27	3.79	0.123937	11.7724	30.58	24.76	0.05	0.05		4R09_D			TLR8–ORN06S	2.62
	22	Typical	Human TLR8	27	1 → 27	1.01	0.0336554	11.996	30.01	24.16	0.23	0.27		4R08_A	42	Tetramer	TLR8–ssRNA40	2.4
		Typical	Human TLR8	27	1 → 15	24.56	0.931008	13.6467	26.38	21.16	0.07	0.09		4R08_A			TLR8–ssRNA40	2.4
		Typical	Human TLR8	27	16 → 27	5.85	0.190927	11.7493	30.64	24.7	0.05	0.05		4R08_A			TLR8–ssRNA40	2.4
		Typical	Human TLR8	27	1 → 27	0.89	0.0297758	12.0442	29.89	24.13	0.23	0.27		4R08_B	43		TLR8–ssRNA40	2.4
		Typical	Human TLR8	27	1 → 15	25.95	0.982955	13.6364	26.4	21.15	0.07	0.08		4R08_B			TLR8–ssRNA40	2.4
		Typical	Human TLR8	27	16 → 27	5.01	0.163833	11.7724	30.58	24.8	0.05	0.06		4R08_B			TLR8–ssRNA40	2.4
		Typical	Human TLR8	27	1 → 27	0.63	0.0210632	12.0361	29.91	24.17	0.23	0.26		4R08_C	44		TLR8–ssRNA40	2.4
		Typical	Human TLR8	27	1 → 15	25.74	0.980945	13.7195	26.24	21.06	0.07	0.08		4R08_C			TLR8–ssRNA40	2.4
		Typical	Human TLR8	27	16 → 27	9.78	0.325025	11.9641	30.09	24.39	0.05	0.06		4R08_C			TLR8–ssRNA40	2.4
		Typical	Human TLR8	27	1 → 27	0.73	0.0243252	11.996	30.01	24.17	0.26	0.3		4R08_D	45		TLR8–ssRNA40	2.4
		Typical	Human TLR8	27	1 → 15	25.59	0.99263	13.9643	25.78	20.71	0.08	0.09		4R08_D			TLR8–ssRNA40	2.4
		Typical	Human TLR8	27	16 → 27	5.01	0.164478	11.8188	30.46	24.52	0.05	0.05		4R08_D			TLR8–ssRNA40	2.4
	23	Typical	Human TLR8	27	1 → 27	0.69	0.0230153	12.008	29.98	24.19	0.24	0.27		4R07_A	46	Tetramer	TLR8–ORN06	2
		Typical	Human TLR8	27	1 → 15	25.4	0.966882	13.7038	26.27	21.07	0.07	0.08		4R07_A			TLR8–ORN06	2
		Typical	Human TLR8	27	16 → 27	5.08	0.16623	11.7801	30.56	24.76	0.06	0.07		4R07_A			TLR8–ORN06	2
		Typical	Human TLR8	27	1 → 27	1.16	0.0387571	12.0281	29.93	24.18	0.25	0.28		4R07_B	47		TLR8–ORN06	2
		Typical	Human TLR8	27	1 → 15	25.33	0.966794	13.7405	26.2	21.01	0.08	0.09		4R07_B			TLR8–ORN06	2
		Typical	Human TLR8	27	16 → 27	4.9	0.16034	11.7801	30.56	24.83	0.05	0.06		4R07_B			TLR8–ORN06	2
		Typical	Human TLR8	27	1 → 27	1	0.0334448	12.0401	29.9	24.13	0.35	0.41		4R07_C	48		TLR8–ORN06	2
		Typical	Human TLR8	27	1 → 15	25.7	0.979421	13.7195	26.24	21.13	0.12	0.14		4R07_C			TLR8–ORN06	2
		Typical	Human TLR8	27	16 → 27	9.22	0.30319	11.8382	30.41	24.58	0.04	0.05		4R07_C			TLR8–ORN06	2
		Typical	Human TLR8	27	1 → 27	0.29	0.00966667	12	30	24.2	0.24	0.28		4R07_D	49		TLR8–ORN06	2
		Typical	Human TLR8	27	1 → 15	24.39	0.927729	13.6934	26.29	21.11	0.08	0.09		4R07_D			TLR8–ORN06	2
		Typical	Human TLR8	27	16 → 27	6.98	0.229003	11.811	30.48	24.66	0.05	0.05		4R07_D			TLR8–ORN06	2
7	24	Typical	Horse TLR9	27	1 → 27	-0.06	-0.00197044	11.8227	30.45	24.36	0.24	0.25		3WPB	50	Monomer	Unliganded	2.4
		Typical	Horse TLR9	27	1 → 15	19.11	0.723042	13.6209	26.43	21.07	0.09	0.1		3WPB		Monomer	Unliganded	2.4
		Typical	Horse TLR9	27	16 → 27	5.98	0.213724	12.8663	27.98	22.54	0.04	0.05		3WPB		Monomer	Unliganded	2.4
	25	Typical	Horse TLR9	27	1 → 27	0.12	0.00392927	11.7878	30.54	24.51	0.22	0.24		3WPC_A	51	Dimer	DNA (5'-D(*CP*AP*TP*GP*AP*CP*GP*TP*TP*CP*CP*T)-3')	1.,60
		Typical	Horse TLR9	27	1 → 15	19.92	0.747187	13.5034	26.66	21.32	0.08	0.08		3WPC_A		Dimer	DNA (5'-D(*CP*AP*TP*GP*AP*CP*GP*TP*TP*CP*CP*T)-3')	1.,60
		Typical	Horse TLR9	27	16 → 27	0.48	0.017149	12.8617	27.99	22.7	0.04	0.04		3WPCA		Dimer	DNA (5'-D(*CP*AP*TP*GP*AP*CP*GP*TP*TP*CP*CP*T)-3')	1.,60
		Typical	Horse TLR9	27	1 → 27	-0.45	-0.0147251	11.7801	30.56	24.53	0.22	0.24		3WPC_B	52	"	"	"
		Typical	Horse TLR9	27	1 → 15	20.96	0.784725	13.4781	26.71	21.35	0.08	0.08		3WPC_B		"	"	"
		Typical	Horse TLR9	27	16 → 27	2.13	0.0765086	12.931	27.84	22.58	0.05	0.05		3WPC_B		"	"	"
	26	Typical	Horse TLR9	27	1 → 27	-0.19	-0.00625206	11.846	30.39	24.31	0.23	0.24		3WPD	53	Monomer	DNA (5'-D(*CP*CP*TP*GP*GP*AP*TP*GP*GP*G)-3')	2.75
		Typical	Horse TLR9	27	1 → 15	18.12	0.683516	13.5798	26.51	21.15	0.09	0.1		3WPD		Monomer	DNA (5'-D(*CP*CP*TP*GP*GP*AP*TP*GP*GP*G)-3')	2.75
		Typical	Horse TLR9	27	16 → 27	0.02	0.00071048	12.7886	28.15	22.69	0.03	0.04		3WPD		Monomer	DNA (5'-D(*CP*CP*TP*GP*GP*AP*TP*GP*GP*G)-3')	2.75
8	27	Typical	Cow TLR9	27	1 → 27	2.16	0.0713107	11.8851	30.29	24.31	0.22	0.24		3WPE	54	Monomer	DNA (5'-D(*CP*AP*TP*GP*AP*CP*GP*TP*TP*CP*CP*T)-3')	2.38
		Typical	Cow TLR9	27	1 → 15	23.12	0.8695	13.5389	26.59	21.2	0.08	0.08		3WPE		Monomer	DNA (5'-D(*CP*AP*TP*GP*AP*CP*GP*TP*TP*CP*CP*T)-3')	2.38
		Typical	Cow TLR9	27	16 → 27	2.24	0.0836133	13.4378	26.79	21.75	0.06	0.06		3WPE		Monomer	DNA (5'-D(*CP*AP*TP*GP*AP*CP*GP*TP*TP*CP*CP*T)-3')	2.38
9	28	Typical	Mouse TLR9	27	1 → 27	0.1	0.00326691	11.7609	30.61	24.44	0.27	0.29		3WPF	55	Monomer	Unliganded	1.96
		Typical	Mouse TLR9	27	1 → 15	21.35	0.818008	13.7931	26.1	20.69	0.1	0.1		3WPF		Monomer	Unliganded	1.96
		Typical	Mouse TLR9	27	16 → 27	-1.55	-0.0556353	12.9218	27.86	22.59	0.03	0.04		3WPF		Monomer	Unliganded	1.96
	29	Typical	Mouse TLR9	27	1 → 27	0.51	0.0166503	11.7532	30.63	24.49	0.26	0.29		3WPG	56	Monmer	N200Q, N242Q, N309Q, N495Q, N568Q, N695Q, N752Q	2.25
		Typical	Mouse TLR9	27	1 → 15	21.35	0.81582	13.7562	26.17	20.81	0.09	0.09		3WPG		Monmer	N200Q, N242Q, N309Q, N495Q, N568Q, N695Q, N752Q	2.25
		Typical	Mouse TLR9	27	16 → 27	0.81	0.0292313	12.9917	27.71	22.43	0.04	0.04		3WPG		Monmer	N200Q, N242Q, N309Q, N495Q, N568Q, N695Q, N752Q	2.25
	30	Typical	Mouse TLR9	27	1 → 27	-0.15	-0.00488759	11.7302	30.69	24.51	0.24	0.27		3WPH	57	Monomer	N200Q, N242Q, N309Q, N495Q, N568Q, N695Q, N752Q	2.33
		Typical	Mouse TLR9	27	1 → 15	24.28	0.919001	13.626	26.42	20.83	0.1	0.1		3WPH		Monomer	N200Q, N242Q, N309Q, N495Q, N568Q, N695Q, N752Q	2.33
		Typical	Mouse TLR9	27	16 → 27	-0.3	-0.0108382	13.0058	27.68	22.46	0.04	0.05		3WPH		Monomer	N200Q, N242Q, N309Q, N495Q, N568Q, N695Q, N752Q	2.33
		Typical	Mouse TLR9	27	1 → 27	-0.23	-0.00749186	11.7264	30.7	24.46	0.25	0.28		3WPI	58	Monomer	N200Q, N242Q, N309Q, N495Q, N568Q, N695Q, N752Q, DNA (5'-D(*CP*CP*TP*CP*AP*AP*TP*AP*GP*GP*GP*TP*GP*AP*GP*GP*GP*G)-3')	2.25
	31	Typical	Mouse TLR9	27	1 → 15	23.31	0.886986	13.6986	26.28	20.77	0.11	0.11		3WPI		Monomer	N200Q, N242Q, N309Q, N495Q, N568Q, N695Q, N752Q, DNA (5'-D(*CP*CP*TP*CP*AP*AP*TP*AP*GP*GP*GP*TP*GP*AP*GP*GP*GP*G)-3')	2.25
		Typical	Mouse TLR9	27	16 → 27	-1.26	-0.0452424	12.9264	27.85	22.51	0.03	0.04		3WPI		Monomer	N200Q, N242Q, N309Q, N495Q, N568Q, N695Q, N752Q, DNA (5'-D(*CP*CP*TP*CP*AP*AP*TP*AP*GP*GP*GP*TP*GP*AP*GP*GP*GP*G)-3')	2.25
10	32	Typical	MouseTLR9	15	1 → 15	-2.78	-0.101571	13.1531	27.37	22.09	0.04	0.06		4QDH_A	59	Dimer	VLRB+TLR9 chimera	2.4
		Typical	MouseTLR9	15	1 → 15	-1.14	-0.0419426	13.245	27.18	21.92	0.05	0.06		4QDH_B	60	Dimer	VLRB+TLR9 chimera	2.4
11	33	Typical	Human TLR1	20	1 → 20	-30.52	-1.08112	12.7524	28.23	22.02	0.18	0.2	1.78	2Z7X_B	61	Heterodimer	hT1V8+hT2V9+Pam3CSK4	2.1
		Typical	Human TLR1	20	1 → 13	-16.33	-0.621858	13.7091	26.26	20.77	0.1	0.12	0.48	2Z7X_B			"	2.1
		Typical	Human TLR1	20	14 → 20	24.31	0.922231	13.6571	26.36	20.77	0.05	0.06	0.15	2Z7X_B			"	2.1
12	33	Typical	Human TLR2	21	1 → 21	-27.19	-0.965211	12.7796	28.17	22.18	0.18	0.2	1.9	2Z7X_A	62	Heterodimer	hT1V8+hT2V9+Pam3CSK4	2.1
		Typical	Human TLR2	21	1 →12	9.94	0.323568	11.7188	30.72	24.66	0.09	0.12		2Z7X_A			"	"
		Typical	Human TLR2	21	13→ 21	8.46	0.349298	14.8637	24.22	19.49	0.05	0.06		2Z7X_A			"	"
13	34	Typical	Mouse TLR2	21	1 → 21	-22.75	-0.77911	12.3288	29.2	22.9	0.28	0.29	1.8	2Z81_A	63	Monomer	mT2V6+Pam3CSK4	1.8
		Typical	Mouse TLR2	21	1 →12	15.24	0.47037	11.1111	32.4	25.65	0.06	0.08	1.8	2Z81_A
		Typical	Mouse TLR2	21	13→ 21	-3.68	-0.163338	15.9787	22.53	18.23	0.03	0.04	1.8	2Z81_A
	35	Typical	Mouse TLR2	21	1 → 21	-21.12	-0.723535	12.333	29.19	22.94	0.3	0.31	1.8	2Z82	64	Monomer	mT2V6+Pam2CSK4	2.6
		Typical	Mouse TLR2	21	1 →12	10.36	0.320148	11.1248	32.36	25.78	0.07	0.08	0.27	2Z82				"
		Typical	Mouse TLR2	21	13→ 21	-1.5	-0.0668449	16.0428	22.44	18.19	0.04	0.06	0.16	2Z82				"
14	36	Typical	Mouse TLR2 (F)	12	1 →12	-2.28	-0.0725191	11.4504	31.44	24.89	0.12	0.14	0.46	2Z80_A	65	Dimer	hT2V2	1.8
		Typical	Mouse TLR2 (F)	12	1 →12	-0.11	-0.00338357	11.0735	32.51	25.72	0.13	0.15	0.5	2Z80_B	66	"		"
15	37	Typical	Mouse TLR2	21	1 → 21	-29.39	-1.02404	12.5436	28.7	22.5	0.22	0.24	1.99	3A79_A	67	Hetero-Dimer	TLR2-TLR6-Pam2CSK4	2.9
		Typical	Mouse TLR2	21	1 →12	12.66	0.409576	11.6467	30.91	24.68	0.07	0.1		3A79_A			"	"
		Typical	Mouse TLR2	21	13→ 21	-14.27	-0.623689	15.7343	22.88	18.44	0.05	0.06		3A79_A			"	"
16	37	Typical	Mouse TLR6	20	1 → 20	-40.49	-1.40639	12.5043	28.79	22.04	0.19	0.22	2.1	3A79_B	68	Heterodimer	TLR2-TLR6-Pam2CSK4	2.9
		Typical	Mouse TLR6	20	1 → 13	-20.54	-0.757934	13.2841	27.1	21.35	0.18	0.21	0.77	3A79_B			"	"
		Typical	Mouse TLR6	20	14 → 20	-26.29	-0.891791	12.2117	29.48	22.95	0.03	0.04	0.1	3A79_B			"	"
17	38	Typical	MouseTLR2	21	1 → 21	-20.93	-0.717518	12.3414	29.17	22.96	0.28	0.29	1.74	3A7C	69	Monomer	TLR2-PE-DTPA	2.4
	39	Typical	Mouse TLR2	21	1 → 21	-32.36	-1.13504	12.6271	28.51	22.08	0.25	0.26	2.22	3A7B	70	Monomer	TLR2-pnLTA	2.53
18	40	Typical	MouseTLR4	23	1 → 23	-20.8	-0.732394	12.6761	28.4	22.64	0.33	0.37	2.4	2Z64	71	Monomer	mTLR4-mMD-2-Eritoran	1.9
		Typical	Mouse TLR4	23	1 →11	-36.12	-1.30209	12.9776	27.74	21.98	0.05	0.1		2Z64				"
		Typical	Mouse TLR4	23	12 → 23	24.12	0.633903	9.46124	38.05	30.26	0.05	0.07		2Z64				"
	41	Typical	Mouse TLR4	23	1 → 23	-11.05	-0.381561	12.4309	28.96	23.1	0.36	0.39		3VQ1_A	72	Dimer	MD-2/lipid IVa complex	2.7
		Typical	Mouse TLR4	23	1 →11	-27.93	-1.03101	13.289	27.09	21.68	0.09	0.11		3VQ1_A				"
		Typical	Mouse TLR4	23	12 → 23	53.61	1.47038	9.87383	36.46	27.82	0.06	0.07		3VQ1_A				"
		Typical	Mouse TLR4	23	1 → 23	-10.8	-0.375391	12.513	28.77	22.95	0.35	0.39		3VQ1_B	73	Dimer	MD-2/lipid IVa complex	2.7
		Typical	Mouse TLR4	23	1 →11	-36.69	-1.37313	13.4731	26.72	21	0.08	0.11		3VQ1_B				"
		Typical	Mouse TLR4	23	12 → 23	42.54	1.14632	9.70089	37.11	28.78	0.04	0.05		3VQ1_B				"
	42	Typical	Mouse TLR4	23	1 → 23	-15.05	-0.519503	12.4266	28.97	23.08	0.33	0.38		3VQ2_A	74	Dimer	MD-2/LPS complex	2.48
		Typical	Mouse TLR4	23	1 →11	-35.45	-1.26879	12.8848	27.94	22.08	0.08	0.1		3VQ2_A				"
		Typical	Mouse TLR4	23	12 → 23	38.87	1.02316	9.47618	37.99	29.62	0.04	0.05		3VQ2_A				"
	42	Typical	Mouse TLR4	23	1 → 23	-11.92	-0.416346	12.5742	28.63	22.8	0.33	0.39		3VQ2_B	75	Dimer	MD-2/LPS complex	"
		Typical	Mouse TLR4	23	1 →11	-48.83	-1.86588	13.7562	26.17	19.87	0.08	0.1		3VQ2_B				"
		Typical	Mouse TLR4	23	12 → 23	38.1	1.03533	9.78261	36.8	28.67	0.03	0.04		3VQ2_B				"
19	43	Typical	Human TLR4	23	1 → 23	-12.06	-0.402134	12.004	29.99	23.99	0.29	0.33		3FXI_A	76	Dimer	MD-2/LPS complex	3.1
		Typical	Human TLR4	23	1 → 23	-12.05	-0.401935	12.008	29.98	23.98	0.29	0.33		3FXI_B	77	"	"	"
	44	Typical	Human TLR4	23	1 → 23	-11.27	-0.371702	11.8734	30.32	23.89	0.31	0.35		4G8A_A	78	Dimer	MD-2/LPS complex/ D299G and T400I mutants	2.4
		Typical	Human TLR4	23	1 → 23	-4.78	-0.160295	12.0724	29.82	23.5	0.29	0.34		4G8A_B	79	"	"	"
20	45	Typical	Human TLR4	22	1 → 22	-4.49	-0.158882	12.7389	28.26	22.68	0.17	0.25		2Z63	80	Monomer	the TV8 hybrid of human TLR4 and hagfish VLRB.61 TLR4, UNP residues 27-527(human), VLRB.61, UNP residues 133-199(Inshore hagfish)	2
21	46	Typical	Human TLR4 (F)	10	1 → 10	12.09	0.429028	12.775	28.18	22.75	0.06	0.06		2Z62	81	Monomer	The TV3 hybrid of human TLR4 and hagfish VLRB.61,TLR4, UNP residues 27-228(human), VLRB.61, UNP residues 128-199(Inshore hagfish)	1.7
22	47	Typical	Human TLR4 (F)	11	1 → 11	59.48	2.10922	12.766	28.2	20.55	0.11	0.11		2Z66_A	82	Tetramer	381-627/24-839, the VT3 hybrid of human TLR4 and hagfish VLRB.61 VLRB.61, UNP residues 24-82(Inshore hagfish), TLR4, UNP residues 383-228(human)	1.9
		Typical	Human TLR4 (F)	11	1 → 11	59.64	2.1179	12.7841	28.16	20.5	0.11	0.11		2Z66_B	83	"	"	"
		Typical	Human TLR4 (F)	11	1 → 11	59.61	2.11608	12.7796	28.17	20.51	0.11	0.11		2Z66_C	84	"	"	"
		Typical	Human TLR4 (F)	11	1 → 11	59.52	2.11139	12.7705	28.19	20.54	0.11	0.11		2Z66_D	85	"	"	"
23	48	Typical	Human TLR4 (F)	10	1 → 10	-8.39	-0.270122	11.5905	31.06	25.02	0.08	0.08		2Z65_A	86	Dimer	The human TLR4 TV3 hybrid-MD-2-Eritoran complex TV3, UNP residues 27-228(human), E5564, UNP residues 19-158(Inshore hagfish	2.7
		Typical	Human TLR4 (F)	10	1 → 10	-7.44	-0.239228	11.5756	31.1	25.05	0.07	0.07		2Z65_B	87	"	"	"
24	49	Typical	Human TLR5	23	1 → 23	-20.61	-0.71069	12.4138	29	23.23	0.61	0.65	3.42	3J0A_A	88	Dimer	Electron microscopy	26
		Typical	Human TLR5	23	1 → 10	10.41	0.337111	11.658	30.88	25.54	0.17	0.2		3J0A_A				"
		Typical	Human TLR5	23	11 → 23	45.86	1.03991	8.16327	44.1	35.62	0.17	0.2		3J0A_A				"
		Typical	Human TLR5	23	1 → 23	-20.5	-0.708117	12.4352	28.95	23.24	0.61	0.65	3.42	3J0A_B	89	"		"
		Typical	Human TLR5	23	1 → 10	-7.47	-0.22886	11.0294	32.64	26.78	0.05	0.07		3J0A_B				"
		Typical	Human TLR5	23	11 → 23	41.61	0.943537	8.16327	44.1	35.84	0.17	0.2		3J0A_B				"
25	50	Typical	Zebrafish TLR5	16	1 → 16	-15.39	-0.472521	11.0531	32.57	25.97	0.06	0.07		3V47_A	90	Dimer	Flagellin complex	2.47
		Typical	Zebrafish TLR5	16	1 → 16	-12.27	-0.39264	11.52	31.25	24.9	0.05	0.06		3V47_B	91	"	"	2.47
	51	Typical	Zebrafish TLR5	16	1 → 16	-10.24	-0.3199	11.2465	32.01	25.76	0.05	0.07		3V44	92	Monomer	V24E, L124V, Q159K, R227K, S229T, D334N	2.83
26	52	Typical	Bovine RP105	23	1 → 23	-9.79	-0.362593	13.3333	27	21.99	0.2	0.24		3RG1_A	93	Octamer	MD-1	2.91
		Typical	Bovine RP105	23	1 → 23	-5.43	-0.198392	13.1531	27.37	22.26	0.21	0.26		3RG1_B	94			"
		Typical	Bovine RP105	23	1 → 23	-10.09	-0.370139	13.2062	27.26	22.19	0.22	0.26		3RG1_E	95			"
		Typical	Bovine RP105	23	1 → 23	-4.82	-0.176428	13.1772	27.32	22.29	0.22	0.26		3RG1_F	96			"
		Typical	Bovine RP105	23	1 → 23	-12.94	-0.489225	13.6106	26.45	21.56	0.16	0.19		3RG1_I	97			"
		Typical	Bovine RP105	23	1 → 23	-4.27	-0.156067	13.1579	27.36	22.29	0.21	0.26		3RG1_J	98			"
		Typical	Bovine RP105	23	1 → 23	-9.49	-0.351091	13.3185	27.03	22	0.19	0.23		3RG1_M	99			"
		Typical	Bovine RP105	23	1 → 23	-5.79	-0.211468	13.1483	27.38	22.3	0.2	0.25		3RG1_N	100			"
		Typical	Bovine RP105	23	1 → 8	22.46	0.90528	14.5103	24.81	20.29	0.05	0.06		3RG1_A	101	Octamer	MD-1	2.91
		Typical	Bovine RP105	23	9 → 23	15.72	0.538725	12.3372	29.18	23.57	0.14	0.15		3RG1_A			MD-1	2.91
		Typical	Bovine RP105	23	1 → 8	24.69	0.989579	14.4289	24.95	20.28	0.05	0.06		3RG1_B	102
		Typical	Bovine RP105	23	9 → 23	23.74	0.807208	12.2407	29.41	23.56	0.15	0.16		3RG1_B
		Typical	Bovine RP105	23	1 → 8	30.97	1.26202	14.6699	24.54	19.81	0.05	0.06		3RG1_E	103
		Typical	Bovine RP105	23	9 → 23	16.53	0.554884	12.0846	29.79	24.03	0.16	0.16		3RG1_E
		Typical	Bovine RP105	23	1 → 8	19.43	0.771338	14.2914	25.19	20.62	0.05	0.06		3RG1_F	104
		Typical	Bovine RP105	23	9 → 23	23.4	0.800274	12.3119	29.24	23.49	0.23	0.23		3RG1_F
		Typical	Bovine RP105	21	1 → 8	27.68	1.11165	14.4578	24.9	20.31	0.05	0.06		3RG1_I	105
		Typical	Bovine RP105	21	9 → 21	19.45	0.686551	12.7074	28.33	22.8	0.18	0.18		3RG1_I
		Typical	Bovine RP105	23	1 → 8	22.47	0.902772	14.4636	24.89	20.26	0.05	0.06		3RG1_J	106
		Typical	Bovine RP105	23	9 → 23	26.13	0.893333	12.3077	29.25	23.43	0.15	0.16		3RG1_J
		Typical	Bovine RP105	23	1 → 8	23.87	0.956713	14.4289	24.95	20.35	0.05	0.06		3RG1_M	107
		Typical	Bovine RP105	23	9 → 23	15.09	0.518379	12.3669	29.11	24.5	0.14	0.14		3RG1_M
		Typical	Bovine RP105	23	1 → 8	21.03	0.841537	14.4058	24.99	20.46	0.06	0.06		3RG1_N	108
		Typical	Bovine RP105	23	9 → 23	22.35	0.762018	12.2741	29.33	23.56	0.15	0.15		3RG1_N
27	53	Typical	Human RP105	24	1 → 24	-4.76	-0.172152	13.0199	27.65	22.33	0.17	0.22	1.17	3B2D_A	109	Dimer	MD-1	2.8
		Typical	Human RP105	24	1 → 8	15.27	0.579947	13.6726	26.33	21.55	0.06	0.06		3B2D_A			MD-1	2.8
		Typical	Human RP105	24	9 → 24	15.11	0.515876	12.2909	29.29	23.39	0.13	0.13		3B2D_A			MD-1	2.8
		Typical	Human RP105	24	1 → 24	-7.95	-0.289829	13.1243	27.43	22.14	0.11	0.17		3B2D_B	110		MD-1	2.8
		Typical	Human RP105	24	1 → 8	23.05	0.886198	13.8408	26.01	21.11	0.06	0.06		3B2D_B			MD-1	2.8
		Typical	Human RP105	24	9 → 24	9.98	0.349073	12.5918	28.59	22.88	0.11	0.11		3B2D_B			MD-1	2.8
28	54	Typical	Mouse RP105	24	1 → 24	-8.81	-0.315657	12.8986	27.91	22.43	0.21	0.25		3T6Q_A	111	Dimrer	MD-1	1.9
		Typical	Mouse RP105	24	1 → 8	0.49	0.0167235	12.2867	29.3	23.98	0.03	0.03		3T6Q_A
		Typical	Mouse RP105	24	9 → 24	16.41	0.554767	12.1704	29.58	23.51	0.28	0.28		3T6Q_A
		Typical	Mouse RP105	24	1 → 24	-7.85	-0.283291	12.9917	27.71	22.3	0.16	0.21		3T6Q_B	112	Dimrer	MD-1	1.9
		Typical	Mouse RP105	24	1 → 8	11.76	0.4197	12.848	28.02	22.85	0	0		3T6Q_B
		Typical	Mouse RP105	24	9 → 24	16.46	0.572721	12.5261	28.74	22.87	0.24	0.24		3T6Q_B
29	55	Variable	Human CD14	11	1 →11	-24.11	-1.03034	15.3846	23.4	18.39	0.11	0.14	0.54	4GLP_A	113	Monomer		4
30	56	Variable	Mouse CD14	11	1 →11	-45.09	-1.85862	14.8392	24.26	18.28	0.03	0.04	0.5	1WWL_A	114	Dimer		2.5
		Variable	Mouse CD14	11	1 →11	-43.16	-1.77759	14.827	24.28	18.41	0.04	0.05	0.49	1WWL_B	115			2.5
		Variable	Mouse CD14	22	1 →22	-32.31	-1.11954	12.474	28.86	22.59	0.14	0.16	2.25	1WWL_B			Together dimer
Abbreviations: NLRC4, NLR family CARD domain containing protein 4; NLRX1, NLR family member X1; TLR, Toll-like receptor.; .
