# Supplementary material for: Comparative Geometrical Analysis of Leucine-Rich Repeat Structures in the Nod-Like and Toll-Like Receptors in Vertebrate Innate Immunity
Source: Biomolecules. 2015 Aug 18;5(3):1955–78. doi: 10.3390/biom5031955 (PMC4598782; doi:10.3390/biom5031955)
Supplement: Supplementary File 1 [file biomolecules-05-01955-s001.zip › biomolecules-94696-supplementary-publish/Suppl_Table_S2.xlsx]

## Sheet: New Table_S2
Supplemewntary Table S2. Angles, W, between the axes of two helices in two LRR subdomains
	LRR Class	Protein	Two LRR sudomains	W(º)	PDB	Comments
1	RI-like	Mouse NLRC4	1-7, 8-16	18.5768	4KXF_D	Octamer
	"	"	1-7, 8-16	6.21187	4KXF_D	"
	"	"	1-7, 8-16	12.4822	4KXF_F	"
	"	"	1-7, 8-16	8.25445	4KXF_H	"
	"	"	1-7, 8-16	35.6187	4KXF_K	"
	"	"	1-7, 8-16	8.30626	4KXF_L	"
	"	"	1-7, 8-16	12.7099	4KXF_N	"
	"	"	1-7, 8-16	28.4726	4KXF_P	"
2	Typical	Human TLR3	1-12, 13-25	13.37	1ZIWA	Free
3	Typical	Mouse TLR3	1-12, 13-25	19.23	3CIG	Free
	Typical	Mouse TLR3	1-12, 13-25	14.78	3CIY_A	dsRNA
	"	"	1-12, 13-25	15.68	3CIY_B	"
4	Typical	Human TLR8	1-15, 16-27	11.12	3W3G_A	Free, Dimer
	"	"	1-15, 16-27	18.01	3W3G_B	"
	Typical	Human TLR8	1-15, 16-27	22.0276	3W3K_A	CL075 complex
	"	"	1-15, 16-27	20.5587	3W3K_B	CL075 complex
	Typical	Human TLR8	1-15, 16-27	18.74	3W3J_A	CL097 complex
	"	"	1-15, 16-27	16.47	3W3J_B	CL097 complex
	Typical	Human TLR8	1-15, 16-27	20.49	3W3N_A	R848 complex
	Typical	Human TLR8	1-15, 16-27	16.0366	3WN4_A	DS-87 complex
	Typical	Human TLR8	1-15, 16-27	15.2779	4QC0_A	Xg-1-236
	"	"	1-15, 16-27	17.8508	4QC0_B	Xg-1-236
	Typical	Human TLR8	1-15, 16-27	18.6459	4QBZ_A	Ds-802
	"	"	1-15, 16-27	18.3059	4QBZ_B	Ds-802
	Typical	Human TLR8	1-15, 16-27	15.9539	4R0A_A	Uridine Mononucleoside
	Typical	Human TLR8	1-15, 16-27	17.2682	4R09_A	Orn06s
	"	"	1-15, 16-27	19.7474	4R09_B	Orn06s
	"	"	1-15, 16-27	23.0408	4R09_C	Orn06s
	"	"	1-15, 16-27	20.6653	4R09_D	Orn06s
	Typical	Human TLR8	1-15, 16-27	19.6262	4R08_A	Ssrna40
	"	"	1-15, 16-27	19.7549	4R08_B	Ssrna40
	"	"	1-15, 16-27	21.4318	4R08_C	Ssrna40
	"	"	1-15, 16-27	20.5414	4R08_D	Ssrna40
	Typical	Human TLR8	1-15, 16-27	20.1205	4R07_A	Orn06
	"	"	1-15, 16-27	20.1876	4R07_B	Orn06
	"	"	1-15, 16-27	15.9378	4R07_C	Orn06
	"	"	1-15, 16-27	20.5333	4R07_D	Orn06
5	Typical	Horse TLR9	1-15, 16-27	15.5877	3WPB	Unliganded
	Typical	Horse TLR9	1-15, 16-27	14.2541	3WPC_A	DNA (5'-D(*CP*AP*TP*GP*AP*CP*GP*TP*TP*CP*CP*T)-3')
	"	"	1-15, 16-27	15.8264	3WPC_B	"
	Typical	Horse TLR9	1-15, 16-27	12.1066	3WPD	DNA (5'-D(*CP*CP*TP*GP*GP*AP*TP*GP*GP*G)-3')
	Typical	Bovine TLR9	1-15, 16-27	15.4995	3WPE	DNA (5'-D(*CP*AP*TP*GP*AP*CP*GP*TP*TP*CP*CP*T)-3')
6	Typical	Mouse TLR9	1-15, 16-27	14.5742	3WPF	Unliganded
	Typical	Mouse TLR9	1-15, 16-27	15.3363	3WPG	N200Q, N242Q, N309Q, N495Q, N568Q, N695Q, N752Q
	Typical	Mouse TLR9	1-15, 16-27	18.3796	3WPH	N200Q, N242Q, N309Q, N495Q, N568Q, N695Q, N752Q
	Typical	Mouse TLR9	1-15, 16-27	17.6193	3WPI	N200Q, N242Q, N309Q, N495Q, N568Q, N695Q, N752Q, DNA (5'-D(*CP*CP*TP*CP*AP*AP*TP*AP*GP*GP*GP*TP*GP*AP*GP*GP*GP*G)-3')
7	Typical	Human TLR1	1-13, 14-20	28.18	2Z7X_B	TLR1-TLR2
8	Typical	Human TLR2	1-12, 13-21	30.42	2Z7X_A	TLR1-TLR2
9	Typical	Mouse TLR2	1-12, 13-21	19.1	2Z82
11	Typical	Mouse TLR2	1-12, 13-21	21.52	3A79_A	TLR2-TLR6
12	Typical	Mouse TLR6	1-13, 14-20	12.95	3A79_B	TLR2-TLR6
13	Typical	Mouse TLR4	1-11, 12-23	27.07	2Z64	Mouse MD-2 complex
14	Typical	Human TLR5	1-10, 11-23	37.41	3J0A_A	Dimer
	"	Human TLR5	1-10, 11-23	32.43	3J0A_B	"
15	Typical	Mouse RP105	1-8, 9-24	23.0313	3T6Q_A	Dimer
	"	"	1-8, 9-24	26.4212	3T6Q_B
16	Typica;	Human RP105	1-8, 9-24	26.6005	3B2D_A	Dimer
	"	"	1-8, 9-24	28.8444	3B2D_B
17	Typical	Cow RP105	1-8, 9-23	33.3093	3RG1_A	Octamer
	"	"	1-8, 9-23	34.353	3RG1_B	"
	"	"	1-8, 9-23	37.2847	3RG1_E	"
	"	"	1-8, 9-23	32.4633	3RG1_F	"
	"	"	1-8, 9-21	37.389	3RG1_I	"
	"	"	1-8, 9-23	33.76	3RG1_J	"
18	"	"	1-8, 9-23	33.5323	3RG1_M	"
	"	"	1-8, 9-23	32.2022	3RG1_N	"
