# Supplementary material for: Comparative Geometrical Analysis of Leucine-Rich Repeat Structures in the Nod-Like and Toll-Like Receptors in Vertebrate Innate Immunity
Source: Biomolecules. 2015 Aug 18;5(3):1955–78. doi: 10.3390/biom5031955 (PMC4598782; doi:10.3390/biom5031955)
Supplement: Supplementary File 1 [file biomolecules-05-01955-s001.zip › biomolecules-94696-supplementary-publish/Suppl_Table_S3.xlsx]

## Sheet: Sheet1
Supplementary Table S3 Two parameters - L and y- in the dimers or the tetramers of TLRs
Dimers/Tetramers/Octamer	Chains	L(Å)	ψ (º)	Comments	PDB
Mouse TLR3 homodimer		74.5	148	dsRNA complex	3CIY
Human TLR8 homodimer		50.7	159	Free state	3W3G
Human TLR8 homodimer		46.7	176	CL097 complex	3W3J
Human TLR8 homodimer		48.67	172.351	CL075 complex	3W3K
Human TLR8 homodimer		48.33	171.107	R848 complex	3W3N
Human TLR8 homodimer		48.67	172.929	Xg-1-236 complex	4QC0
Human TLR8 homodimer		48.58	173.012	Ds-802 complex	4QBZ
Human TLR8 homotetramerr	A-B	48.44	169.381	TLR8–ORN06S	4R09
"	C-D	48.39	170.725	"	"
Human TLR8 homotetramer	A-B	48.37	170.08	ssRNA40 complex	4R08
"	C-D	48.4	170.744	"	"
Human TLR8 homotetramer	A-B	48.44	169.707	TLR8–ORN06S	4R07
"	C-D	48.44	169.169	"	"
Horse TLR9		49.01	165.597	DNA (5'-D(*CP*AP*TP*GP*AP*CP*GP*TP*TP*CP*CP*T)-3')	3WPC
Human TLR1-TLR2 heterodimer		44	168	Pam2CSK4 complex	2Z7X
Mouse TLR2-TLR6 heterodimer		53	169	Pam2CSK4 complex	3A79
Mouse TLR4 homodimer		47.22	153.477	MD-2/lipid IVa complex	3VQ1
Mouse TLR4 homodimer		47.13	154.101	MD-2/LPS complex	3VQ2
Human TLR4 homodimer		48.25	153.488	MD-3/LPS complex	3FXI
Human TLR4 homodimer		48.27	154.229	MD-2/LPS complex/ D299G and T399I mutants	4G8A
Human TLR5 homodimer		45.59	172.62	Free state	3J0A
Zebra Fish TLR5 homodimer		51.17	156.059	Flagellin complex	3V47
Mouse RP105	A-B	44.65	154.379	MD-1	3T6Q
Human RP105	A-B	44.48	155.662	MD-1	3B2D
Cow RP105	A-B	44.43	154.099	MD-1	3RG1
"	E-F	44.65	157.069	"	3RG1
"	I-J	44.13	163.642	"	3RG1
"	M-N	44.47	154.204	"	3RG1
