# Supplementary material for: Comparative Geometrical Analysis of Leucine-Rich Repeat Structures in the Nod-Like and Toll-Like Receptors in Vertebrate Innate Immunity
Source: Biomolecules. 2015 Aug 18;5(3):1955–78. doi: 10.3390/biom5031955 (PMC4598782; doi:10.3390/biom5031955)
Supplement: Supplementary File 1 [file biomolecules-05-01955-s001.zip › biomolecules-94696-supplementary-publish/Suppl_Table_S4.xlsx]

## Sheet: New Table S3 (2)
Supplementary Table S4 Changes of helical parameters of LRRs induced by protein, protein/ligand interactions
LRR Class	Protein	Overall shape		Ligand or Complex	n	DP	D(Dz)	D(DF)	DN	DR	DW	PDB
						(Å)	(Å)	(º)	(units/repeat)	(Å)	(º)
Typical	Mouse TLR3	Near flat	Dimer	dsRNA	25	0.54	0.06	0.07	-0.19	-0.51	-4	3CIY/3CIG
Typical	Human TLR3	Near flat	Monomer	Six Fabs complex	25	-2.46	-0.07	0.23	-0.32	-0.89	-	3ULU/1ZIW
"	"	Near flat	Monomer	Six Fab15 light chain	25	-3.11	-0.09	0.07	-0.22	-0.08	-	3ULV/1ZIW
Typical	Human TLR8	Near flat	Dimer	CL075	27	-0.92	-0.04	-0.11	0.28	0.22	6.73	3W3K/3W3G
"	"	"	"	CL097	27	-0.31	-0.02	-0.05	0.12	0.05	3.04	3W3J/3W3G
"	"	"	"	R848	27	-1.03	-0.05	-0.01	0.04	0.05	5.76	3W3N/3W3G
"	"	"	Monomer	DS-877	27	-0.15	-0.01	0	0.1	0.1	3.75	3WN4/3W3G
"	"	"	Dimer	Xg-1-236	27	-0.96	-0.03	-0.05	0.23	0.21	3.74	4QC0/3W3G
"	"	"	"	Ds-802	27	-0.88	-0.04	-0.06	0.25	0.16	3.97	4QBZ/3W3G
"	"	"	"	Orn06s	27	-1.96	-0.07	0.7	0.23	0.095	5.67	4R09/3W3G
"	"	"	"	Ssrna40	27	-1.58	-0.06	-0.045	0.225	0.0675	5.83	4R08/3W3G
"	"	"	"	Orn06	27	-1.61	-0.06	-0.045	0.225	0.085	4.69	4R07/3W3G
"	"	"	"	Uridine mononucleoside	27	2.46	0.08	-0.025	0.16	0.04	1.44	4R0A/3W3G
Typical	Horse TLR9	"	Dimer		27	0.1	0	0	0.09	0.15	-0.55	3WPC/3WPB
"	"	"	Monomer		27	-0.13	-0.02	0.03	-0.06	-0.05	-3.48	3WPD/3WPB
Typical	Mouse TLR9	"	Monomer		27	0.4	0.02	-0.01	0.02	0.16	-0.25	3WPG/3WPF
"	"	"	"		27	-0.25	0	-0.03	0.08	0.17	3.81	3WPH/3WPF
"	"	"	"		27	-0.33	-0.01	-0.03	0.09	0.09	3.05	3WPI/3WPF
Typical	Mouse TLR4	Left-handed helix	Dimer	MD-2/lipid Iva	23	9.88	0.35	-0.21	0.47	0.88	-	3VQ1/2Z64
"	"	"	"	MD-2/LPS	23	7.32	0.26	-0.18	0.4	0.3	-	3VQ2/2Z64
